# Supplementary material for: Machine Learning Detects Pattern of Differences in Functional Magnetic Resonance Imaging (fMRI) Data between Chronic Fatigue Syndrome (CFS) and Gulf War Illness (GWI)
Source: Brain Sci. 2020 Jul 17;10(7):456. doi: 10.3390/brainsci10070456 (PMC7407325; doi:10.3390/brainsci10070456)
Supplement: Supplementary file 1 [file brainsci-10-00456-s001.zip]

Archive with 1 entries (1 files):
- brainsci-840068-supplementary.pdf
